# Supplementary material for: Comparison of K-Means and Hierarchical Clustering Methods for Buffalo Milk Production Data
Source: Animals (Basel). 2025 Nov 9;15(22):3246. doi: 10.3390/ani15223246 (PMC12649153; doi:10.3390/ani15223246)
Supplement: Supplementary file 1 [file animals-15-03246-s001.zip]

Archive with 1 entries (1 files):
- animals-3923203-supplementary.pdf
